# Supplementary material for: Selection for environmental variance shifted the gut microbiome composition driving animal resilience
Source: Microbiome. 2023 Jul 4;11:147. doi: 10.1186/s40168-023-01580-4 (PMC10318751; doi:10.1186/s40168-023-01580-4)
Supplement: Supplementary file 10 — Additional file 9. Results of the Bayesian statistical analysis. File includes the name of the variables and the type (taxonomic ranks, KEGG or COG), posterior mean of the differences among the resilient and non-resilient populations (meanDiff), the probability of the difference being higher (if the difference is positive) or lower (if negative) than 0 (P0), the highest posterior interval density of 95% (HPD95), and the name and pathways of the genes for the KEGG and COG IDs. [file 40168_2023_1580_MOESM9_ESM.xlsx]

## Sheet: Sheet1
Variable	meanDiff	P0	HPD95	Type	Name	Pathway
Bacteroidetes	0.59	98.89	[0.09,1.08]	Phylum
Proteobacteria	0.47	96.55	[-0.04,0.98]	Phylum
Candidatus.Saccharibacteria	0.39	93.37	[-0.15,0.87]	Phylum
Ignavibacteriae	0.47	96.28	[-0.05,0.97]	Phylum
Candidatus.Sumerlaeota	-0.03	53.96	[-0.56,0.48]	Phylum
Chlorobi	-0.51	97.54	[-1.01,0]	Phylum
Rikenellaceae	0.74	99.83	[0.26,1.22]	Family
Odoribacteraceae	0.83	99.94	[0.38,1.32]	Family
Sutterellaceae	0.6	99.17	[0.1,1.09]	Family
Campylobacteraceae	0.32	88.94	[-0.2,0.83]	Family
Peptococcaceae	0.5	97.63	[0,1]	Family
Peptostreptococcaceae	0.48	96.61	[-0.03,0.97]	Family
Veillonellaceae	-0.18	75.31	[-0.68,0.35]	Family
Rhodobacteraceae	0.01	50.83	[-0.52,0.53]	Family
Flavobacteriaceae	0.61	99.11	[0.15,1.14]	Family
Thermoanaerobacteraceae	0.5	97.46	[0.02,1.02]	Family
Dysgonomonadaceae	-0.4	93.59	[-0.91,0.1]	Family
Carnobacteriaceae	0.54	98.24	[0.03,1.03]	Family
Rhizobiaceae	0.45	95.85	[-0.07,0.95]	Family
Thermotogaceae	0.11	66.21	[-0.43,0.63]	Family
Nitrosomonadaceae	-0.64	99.5	[-1.14,-0.16]	Family
Alistipes	0.75	99.86	[0.26,1.22]	Genus
Odoribacter	0.83	99.98	[0.34,1.29]	Genus
Pseudoflavonifractor	0.57	98.6	[0.07,1.07]	Genus
Flavonifractor	0.44	95.54	[-0.06,0.96]	Genus
Muribaculum	-0.49	97.21	[-1,0.01]	Genus
Campylobacter	0.41	94.2	[-0.09,0.93]	Genus
Acutalibacter	0.56	98.52	[0.07,1.07]	Genus
Rikenella	0.51	97.74	[0.02,1.02]	Genus
Clostridioides	0.62	99.2	[0.11,1.1]	Genus
Anaeromassilibacillus	0.67	99.57	[0.18,1.17]	Genus
Gemmiger	-0.43	95.46	[-0.94,0.07]	Genus
Parasutterella	0.61	99.26	[0.11,1.1]	Genus
Lactobacillus	0.56	98.61	[0.07,1.07]	Genus
Colidextribacter	0.35	91.31	[-0.16,0.87]	Genus
Paramuribaculum	0.55	98.54	[0.05,1.06]	Genus
Neglecta	0.5	97.22	[-0.01,1.01]	Genus
Duncaniella	0.59	98.86	[0.09,1.1]	Genus
Lawsonibacter	0.55	98.13	[0.05,1.06]	Genus
Megasphaera	-0.38	92.87	[-0.89,0.13]	Genus
Turicimonas	0.84	99.96	[0.37,1.31]	Genus
Sutterella	0.83	99.97	[0.36,1.31]	Genus
Flintibacter	0.53	97.87	[0.02,1.03]	Genus
Klebsiella	0.5	97.45	[0,1.01]	Genus
Anaerostipes	0.35	90.68	[-0.17,0.87]	Genus
Sarcina	-0.4	93.64	[-0.92,0.11]	Genus
Eggerthella	-0.52	97.77	[-1.04,-0.02]	Genus
Culturomica	0.7	99.73	[0.2,1.18]	Genus
Muricomes	-0.36	91.61	[-0.87,0.15]	Genus
Odoribacter.splanchnicus	0.58	98.83	[0.09,1.07]	Species
Alistipes.ihumii	0.49	97.1	[-0.02,1]	Species
Bacteroides.intestinalis	0.52	97.9	[0.03,1.03]	Species
Enterocloster.clostridioformis	-0.55	98.41	[-1.05,-0.04]	Species
Marvinbryantia.formatexigens	-0.6	99.11	[-1.1,-0.11]	Species
Flavonifractor.sp.	-0.61	99.28	[-1.11,-0.12]	Species
Bacteroides.rodentium	-0.7	99.69	[-1.2,-0.23]	Species
bacterium.1XD42.54	-0.34	90.49	[-0.85,0.18]	Species
Parabacteroides.sp.	0.49	97.08	[-0.01,1.01]	Species
Odoribacter.sp.	0.47	96.54	[-0.03,0.99]	Species
Phocaeicola.vulgatus	-0.39	93.29	[-0.89,0.13]	Species
Alistipes.onderdonkii	0.47	96.66	[-0.03,0.97]	Species
Drancourtella.sp.	-0.52	97.63	[-1.01,0]	Species
Acetatifactor.muris	-0.72	99.72	[-1.2,-0.23]	Species
Megasphaera.sp.	-0.75	99.83	[-1.25,-0.28]	Species
Anaerotruncus.colihominis	-0.57	98.68	[-1.08,-0.07]	Species
Monoglobus.pectinilyticus	-0.56	98.56	[-1.08,-0.07]	Species
Ruminococcus.bromii	-0.67	99.62	[-1.17,-0.18]	Species
Ruthenibacterium.lactatiformans	-0.36	91.69	[-0.87,0.15]	Species
Phocaeicola.dorei	-0.65	99.47	[-1.14,-0.17]	Species
Acutalibacter.sp.	0.5	97.15	[-0.04,0.98]	Species
Alistipes.shahii	0.6	99.06	[0.09,1.09]	Species
Mailhella.massiliensis	0.48	96.59	[-0.04,0.97]	Species
Hungatella.hathewayi	-0.59	98.9	[-1.09,-0.08]	Species
Eggerthella.sp.	-0.63	99.38	[-1.13,-0.13]	Species
Pseudoflavonifractor.capillosus	0.56	98.59	[0.05,1.06]	Species
Bacteroides.togonis	-0.63	99.38	[-1.12,-0.15]	Species
Phascolarctobacterium.succinatutens	-0.56	98.44	[-1.05,-0.05]	Species
Culturomica.sp.	0.6	99	[0.12,1.11]	Species
Alistipes.putredinis	0.51	97.55	[0.03,1.04]	Species
Anaerostipes.sp.	-0.57	98.58	[-1.06,-0.05]	Species
Limosilactobacillus.fermentum	0.57	98.58	[0.06,1.05]	Species
COG0145	-0.93	99.99	[-1.38,-0.47]	COG	N-methylhydantoinase A/acetone carboxylase, beta subunit	Secondary metabolites biosynthesis, transport and catabolism|Amino acid transport and metabolism
COG0213	-0.89	99.99	[-1.37,-0.44]	COG	Thymidine phosphorylase	Nucleotide transport and metabolism
COG0410	-0.86	99.97	[-1.33,-0.39]	COG	ABC-type branched-chain amino acid transport systems, ATPase component	Amino acid transport and metabolism
COG0411	-0.81	99.94	[-1.28,-0.34]	COG	ABC-type branched-chain amino acid transport systems, ATPase component	Amino acid transport and metabolism
COG0534	-0.92	99.99	[-1.38,-0.45]	COG	Na+-driven multidrug efflux pump	('{} (path not available)', 'COG0534')
COG0559	-0.8	99.92	[-1.28,-0.34]	COG	Branched-chain amino acid ABC-type transport system, permease components	Amino acid transport and metabolism
COG0601	-0.85	99.99	[-1.33,-0.4]	COG	ABC-type dipeptide/oligopeptide/nickel transport systems, permease components	Inorganic ion transport and metabolism|Amino acid transport and metabolism
COG0619	-0.89	99.99	[-1.36,-0.43]	COG	ABC-type cobalt transport system, permease component CbiQ and related transporters	Inorganic ion transport and metabolism
COG0683	-0.87	99.97	[-1.35,-0.41]	COG	ABC-type branched-chain amino acid transport systems, periplasmic component	Amino acid transport and metabolism
COG0765	-0.79	99.93	[-1.28,-0.33]	COG	ABC-type amino acid transport system, permease component	Amino acid transport and metabolism
COG0834	-0.79	99.94	[-1.28,-0.32]	COG	ABC-type amino acid transport/signal transduction systems, periplasmic component/domain	Signal transduction mechanisms|Amino acid transport and metabolism
COG1076	-0.67	99.68	[-1.16,-0.2]	COG	DnaJ-domain-containing proteins 1	Posttranslational modification, protein turnover, chaperones
COG1079	-0.6	99.24	[-1.09,-0.11]	COG	Uncharacterized ABC-type transport system, permease component	General function prediction only
COG1080	-0.88	99.97	[-1.35,-0.42]	COG	Phosphoenolpyruvate-protein kinase (PTS system EI component in bacteria)	Carbohydrate transport and metabolism
COG1101	-0.81	99.97	[-1.27,-0.33]	COG	ABC-type uncharacterized transport system, ATPase component	General function prediction only
COG1126	-0.86	99.98	[-1.32,-0.38]	COG	ABC-type polar amino acid transport system, ATPase component	Amino acid transport and metabolism
COG1129	-0.86	99.97	[-1.32,-0.39]	COG	ABC-type sugar transport system, ATPase component	Carbohydrate transport and metabolism
COG1134	-0.93	99.99	[-1.4,-0.49]	COG	ABC-type polysaccharide/polyol phosphate transport system, ATPase component	Cell envelope biogenesis, outer membrane|Carbohydrate transport and metabolism
COG1135	-0.81	99.96	[-1.3,-0.35]	COG	ABC-type metal ion transport system, ATPase component	Inorganic ion transport and metabolism
COG1172	-0.76	99.91	[-1.24,-0.29]	COG	Ribose/xylose/arabinose/galactoside ABC-type transport systems, permease components	Carbohydrate transport and metabolism
COG1175	-0.91	99.97	[-1.36,-0.44]	COG	ABC-type sugar transport systems, permease components	Carbohydrate transport and metabolism
COG1199	-0.97	99.99	[-1.43,-0.53]	COG	Rad3-related DNA helicases	DNA replication, recombination and repair|Transcription
COG1277	-1.03	100	[-1.48,-0.59]	COG	ABC-type transport system involved in multi-copper enzyme maturation, permease component	General function prediction only
COG1296	-0.71	99.83	[-1.18,-0.22]	COG	Predicted branched-chain amino acid permease (azaleucine resistance)	Amino acid transport and metabolism
COG1376	-0.83	99.94	[-1.3,-0.35]	COG	Uncharacterized protein conserved in bacteria	Function unknown
COG1464	-0.72	99.77	[-1.22,-0.24]	COG	ABC-type metal ion transport system, periplasmic component/surface antigen	Inorganic ion transport and metabolism
COG1505	1.04	100	[0.61,1.49]	COG	Serine proteases of the peptidase family S9A	Amino acid transport and metabolism
COG1606	-1.13	100	[-1.56,-0.71]	COG	ATP-utilizing enzymes of the PP-loop superfamily	General function prediction only
COG1609	-0.87	99.97	[-1.35,-0.42]	COG	Transcriptional regulators	Transcription
COG1641	-1.05	100	[-1.49,-0.6]	COG	Uncharacterized conserved protein	Function unknown
COG1682	-1.07	100	[-1.5,-0.62]	COG	ABC-type polysaccharide/polyol phosphate export systems, permease component	Cell envelope biogenesis, outer membrane|Carbohydrate transport and metabolism
COG1687	-0.71	99.79	[-1.19,-0.23]	COG	Predicted branched-chain amino acid permeases (azaleucine resistance)	Amino acid transport and metabolism
COG1691	-1	100	[-1.44,-0.55]	COG	NCAIR mutase (PurE)-related proteins	General function prediction only
COG1696	-0.91	99.99	[-1.38,-0.45]	COG	Predicted membrane protein involved in D-alanine export	Cell envelope biogenesis, outer membrane
COG1744	-0.79	99.93	[-1.28,-0.33]	COG	Uncharacterized ABC-type transport system, periplasmic component/surface lipoprotein	General function prediction only
COG1811	-0.73	99.86	[-1.22,-0.26]	COG	Uncharacterized membrane protein, possible Na+ channel or pump	General function prediction only
COG1879	-0.78	99.88	[-1.26,-0.31]	COG	ABC-type sugar transport system, periplasmic component	Carbohydrate transport and metabolism
COG1928	-0.76	99.86	[-1.24,-0.28]	COG	Dolichyl-phosphate-mannose--protein O-mannosyl transferase	Posttranslational modification, protein turnover, chaperones
COG2122	0.9	99.99	[0.43,1.35]	COG	Uncharacterized conserved protein	Function unknown
COG2313	-0.58	98.82	[-1.07,-0.09]	COG	Uncharacterized enzyme involved in pigment biosynthesis	Secondary metabolites biosynthesis, transport and catabolism
COG2984	-0.77	99.9	[-1.24,-0.29]	COG	ABC-type uncharacterized transport system, periplasmic component	General function prediction only
COG3845	-0.59	98.93	[-1.08,-0.1]	COG	ABC-type uncharacterized transport systems, ATPase components	General function prediction only
COG3853	-0.8	99.95	[-1.28,-0.33]	COG	Uncharacterized protein involved in tellurite resistance	Inorganic ion transport and metabolism
COG3886	-1.05	99.99	[-1.48,-0.6]	COG	Predicted HKD family nuclease	DNA replication, recombination and repair
COG4120	-0.84	99.97	[-1.32,-0.39]	COG	ABC-type uncharacterized transport system, permease component	General function prediction only
COG4166	-0.96	100	[-1.41,-0.5]	COG	ABC-type oligopeptide transport system, periplasmic component	Amino acid transport and metabolism
COG4177	-0.83	99.97	[-1.29,-0.36]	COG	ABC-type branched-chain amino acid transport system, permease component	Amino acid transport and metabolism
COG4187	-0.67	99.68	[-1.16,-0.2]	COG	Arginine degradation protein (predicted deacylase)	Amino acid transport and metabolism
COG4211	-0.72	99.8	[-1.21,-0.23]	COG	ABC-type glucose/galactose transport system, permease component	Carbohydrate transport and metabolism
COG4603	-0.62	99.28	[-1.13,-0.14]	COG	ABC-type uncharacterized transport system, permease component	General function prediction only
COG4608	-0.85	99.97	[-1.32,-0.38]	COG	ABC-type oligopeptide transport system, ATPase component	Amino acid transport and metabolism
COG4753	-0.8	99.93	[-1.27,-0.34]	COG	Response regulator containing CheY-like receiver domain and AraC-type DNA-binding domain	Signal transduction mechanisms
COG4947	-0.81	99.93	[-1.3,-0.35]	COG	Uncharacterized protein conserved in bacteria	Function unknown
COG4957	0.92	100	[0.48,1.39]	COG	Predicted transcriptional regulator	Transcription
COG5012	0.94	99.99	[0.49,1.4]	COG	Predicted cobalamin binding protein	General function prediction only
COG5039	-0.49	97.27	[-0.98,0.02]	COG	Exopolysaccharide biosynthesis protein	Cell envelope biogenesis, outer membrane|Carbohydrate transport and metabolism
COG5542	-0.7	99.73	[-1.19,-0.21]	COG	Predicted integral membrane protein	Function unknown
COG5614	0.42	94.89	[-0.1,0.91]	COG	Bacteriophage head-tail adaptor	General function prediction only
ENOG410XNUH	0.99	100	[0.55,1.46]	COG	TonB-dependent receptor	Inorganic ion transport and metabolism
ENOG410XP3K	0.91	99.98	[0.45,1.36]	COG	Positively regulates the activity of the minus-end directed microtubule motor protein dynein. May enhance dynein- mediated microtubule sliding by targeting dynein to the microtubule plus end. Required for	Function unknown
ENOG410XP7H	-0.75	99.89	[-1.23,-0.28]	COG	PhosPhorylase	Function unknown
ENOG410XP9H	0.97	100	[0.52,1.41]	COG	ABC transporter (permease)	Defense mechanisms
ENOG410XPE9	-0.7	99.61	[-1.18,-0.2]	COG	(ABC) transporter	Function unknown
ENOG410XPJB	1.02	100	[0.57,1.45]	COG	family UPF0324	Function unknown
ENOG410XPRU	-0.91	99.99	[-1.36,-0.44]	COG	Glycosyl transferase, family 2	Cell wall/membrane/envelope biogenesis
ENOG410XPRZ	-0.62	99.34	[-1.11,-0.14]	COG		Function unknown
ENOG410XQA5	-0.93	99.97	[-1.38,-0.47]	COG	Exonuclease	Replication, recombination and repair
ENOG410XQEV	-0.89	99.99	[-1.35,-0.44]	COG	CobW HypB UreG, nucleotide-binding domain	Function unknown
ENOG410XQG0	-0.98	99.99	[-1.41,-0.52]	COG	K07214 enterochelin esterase and related enzymes	Function unknown
ENOG410XR66	-0.42	94.81	[-0.93,0.08]	COG		Function unknown
ENOG410XRFP	-0.83	99.97	[-1.3,-0.36]	COG	domain protein	Function unknown
ENOG410XRHT	0.96	99.99	[0.5,1.41]	COG	TonB-dependent Receptor Plug	Inorganic ion transport and metabolism
ENOG410XRJW	0.97	99.99	[0.51,1.42]	COG	tonB-dependent Receptor	Inorganic ion transport and metabolism
ENOG410XRNK	0.96	99.99	[0.5,1.41]	COG	RagB SusD domain protein	Function unknown
ENOG410XRT5	0.33	89.14	[-0.18,0.84]	COG		Function unknown
ENOG410XS1A	-0.93	99.99	[-1.4,-0.49]	COG	(ABC) transporter	Carbohydrate transport and metabolism
ENOG410XSEI	-0.29	86.95	[-0.78,0.25]	COG	Pyrrolo-quinoline quinone	Function unknown
ENOG410XSHM	0.91	99.97	[0.44,1.36]	COG	EA59 protein	Function unknown
ENOG410XSJB	1	99.99	[0.53,1.43]	COG	nucleoside recognition domain-containing protein	Function unknown
ENOG410XTC8	0.92	99.99	[0.47,1.39]	COG	Outer membrane efflux protein	Cell wall/membrane/envelope biogenesis
ENOG410XUSV	-0.7	99.68	[-1.19,-0.22]	COG		Function unknown
ENOG410XV1P	-0.6	99.25	[-1.1,-0.11]	COG	domain protein	Function unknown
ENOG410XVZR	-0.87	99.97	[-1.32,-0.39]	COG		Function unknown
ENOG410XW12	-0.83	99.95	[-1.28,-0.35]	COG		Function unknown
ENOG410XY7J	1	100	[0.56,1.46]	COG		Function unknown
ENOG410Y30I	0.98	100	[0.55,1.45]	COG	tonB-dependent Receptor	Inorganic ion transport and metabolism
ENOG410Y4NF	0.73	99.85	[0.23,1.19]	COG	Leucine rich repeat protein, bspa family protein	Function unknown
ENOG410Y94C	-0.53	98.19	[-1.04,-0.04]	COG		Function unknown
ENOG410YFCE	-0.56	98.64	[-1.07,-0.07]	COG	SusD family	Function unknown
ENOG410YFNS	-0.96	99.99	[-1.4,-0.49]	COG	Type II restriction endonuclease (RE_Alw26IDE)	Defense mechanisms
ENOG410YG2F	0.94	100	[0.47,1.38]	COG		Function unknown
ENOG410YHA8	-0.83	99.96	[-1.29,-0.35]	COG		Function unknown
ENOG410YJ1H	1.09	100	[0.67,1.53]	COG	lipolytic protein G-D-S-L family	Function unknown
ENOG410YJW3	-0.87	99.98	[-1.35,-0.42]	COG		Function unknown
ENOG410YNPF	0.94	99.99	[0.49,1.39]	COG	tonB-dependent Receptor	Inorganic ion transport and metabolism
ENOG410YPW2	0.95	99.99	[0.49,1.4]	COG	SusD family	Function unknown
ENOG410YRP7	0.89	99.98	[0.44,1.37]	COG		Function unknown
ENOG410YS8U	1.07	100	[0.64,1.51]	COG		Function unknown
ENOG410YSED	-0.89	100	[-1.36,-0.43]	COG		Function unknown
ENOG410Z06N	-0.03	54.46	[-0.53,0.5]	COG	Protein of unknown function (DUF975)	Function unknown
ENOG410Z166	1.06	100	[0.62,1.51]	COG	Uncharacterized protein conserved in bacteria (DUF2141)	Function unknown
ENOG410ZHNB	0.93	99.99	[0.48,1.38]	COG		Function unknown
ENOG410ZK0V	-1.07	100	[-1.51,-0.63]	COG		Function unknown
ENOG410ZK8Q	0.99	100	[0.54,1.44]	COG		Function unknown
ENOG410ZQJ3	0.22	80.6	[-0.27,0.75]	COG		Function unknown
ENOG410ZQV0	-0.27	84.48	[-0.78,0.24]	COG	Protein of unknown function DUF86	Function unknown
ENOG410ZSYZ	0.35	91.44	[-0.14,0.89]	COG		Function unknown
ENOG410ZVQR	-0.49	97.34	[-0.98,0.01]	COG	4-amino-4-deoxy-L-arabinose transferase and related glycosyltransferase of PMT family	Cell wall/membrane/envelope biogenesis
ENOG410ZWQ1	-0.76	99.91	[-1.24,-0.29]	COG	Alginate O-acetyltransferase AlgJ	Function unknown
ENOG410ZY7A	-0.8	99.95	[-1.28,-0.33]	COG		Function unknown
ENOG410ZYJK	-0.26	84.57	[-0.77,0.25]	COG	HTH_XRE	Transcription
ENOG410ZYVX	0.99	100	[0.53,1.44]	COG	Surface layer protein	Function unknown
ENOG41100KG	-0.83	99.95	[-1.3,-0.36]	COG		Function unknown
ENOG41102H3	-0.97	99.99	[-1.41,-0.49]	COG		Function unknown
ENOG411037K	-0.88	99.98	[-1.33,-0.41]	COG		Function unknown
ENOG41107HC	0.89	99.98	[0.43,1.35]	COG	type i phosphodiesterase nucleotide pyrophosphatase	Function unknown
ENOG4110YS4	0.96	100	[0.51,1.43]	COG	TonB dependent receptor	Inorganic ion transport and metabolism
ENOG41111JX	-0.93	100	[-1.39,-0.47]	COG	5-bromo-4-chloroindolyl phosphate hydrolysis protein	Function unknown
ENOG4111AZ4	-0.75	99.88	[-1.24,-0.28]	COG	Transcriptional regulator, ARAC family	Transcription
ENOG4111F7A	0.9	99.97	[0.43,1.35]	COG		Function unknown
ENOG4111FXP	-0.7	99.65	[-1.2,-0.23]	COG	transcriptional regulator	Transcription
ENOG4111G15	-0.55	98.37	[-1.05,-0.05]	COG		Function unknown
ENOG4111G3E	-0.96	99.99	[-1.42,-0.51]	COG		Function unknown
ENOG4111GRU	0.96	99.99	[0.49,1.4]	COG		Function unknown
ENOG4111H2F	-0.58	98.9	[-1.06,-0.07]	COG	domain protein	Function unknown
ENOG4111HY1	0.99	99.99	[0.53,1.42]	COG		Function unknown
ENOG4111IEK	1.11	100	[0.7,1.54]	COG		Function unknown
ENOG4111JFI	1	100	[0.56,1.46]	COG	Transposase	Replication, recombination and repair
ENOG4111KQ0	0.96	100	[0.51,1.43]	COG	Nudix hydrolase	Function unknown
ENOG4111KVX	0.89	99.98	[0.42,1.35]	COG		Function unknown
ENOG4111M7C	0.94	99.99	[0.49,1.4]	COG	Outer membrane efflux protein	Cell wall/membrane/envelope biogenesis
ENOG4111NKK	0.98	99.99	[0.52,1.42]	COG	Type ii restriction enzyme	Defense mechanisms
ENOG4111PQ1	-0.72	99.88	[-1.19,-0.22]	COG		Function unknown
ENOG4111Q41	-0.85	99.97	[-1.32,-0.39]	COG	integral membrane protein	Function unknown
ENOG4111QIE	-0.96	99.98	[-1.43,-0.52]	COG	transcriptional regulator, merr family	Transcription
ENOG4111QJZ	-0.9	99.98	[-1.37,-0.45]	COG		Function unknown
ENOG4111RHX	-0.22	79.92	[-0.72,0.31]	COG		Function unknown
ENOG4111S06	0.92	99.99	[0.45,1.37]	COG		Function unknown
ENOG4111SDF	0.91	99.98	[0.44,1.36]	COG		Function unknown
ENOG4111SP0	0.34	90.69	[-0.15,0.87]	COG	Bacterial mobilisation protein (MobC)	Function unknown
ENOG4111UBE	-0.75	99.86	[-1.23,-0.27]	COG		Function unknown
ENOG4111UQ3	-0.96	99.99	[-1.41,-0.5]	COG	Membrane	Function unknown
ENOG4111V52	0.47	96.76	[-0.03,0.98]	COG	Glyoxalase Bleomycin resistance protein (Dioxygenase	Function unknown
ENOG4111VAV	-0.75	99.92	[-1.22,-0.26]	COG	Protein of unknown function (DUF2971)	Function unknown
ENOG4111VF5	-0.99	99.99	[-1.42,-0.53]	COG	Uncharacterised protein family (UPF0150)	Function unknown
ENOG4111VIT	-1.08	100	[-1.52,-0.64]	COG		Function unknown
ENOG4111WHP	0.9	99.99	[0.44,1.37]	COG	Protein of unknown function (DUF3098)	Function unknown
ENOG4111XB6	-0.9	100	[-1.35,-0.44]	COG	#¿NOMBRE?	Function unknown
ENOG4111Z0Z	1.07	100	[0.62,1.5]	COG	HTH domain protein	Function unknown
ENOG4111Z6I	0.89	99.99	[0.43,1.35]	COG	Periplasmic Protein	Function unknown
ENOG41121JZ	-1	100	[-1.45,-0.55]	COG		Function unknown
ENOG41121ND	-0.63	99.4	[-1.13,-0.14]	COG	Zn-finger containing protein	Function unknown
ENOG411228K	-0.84	99.97	[-1.29,-0.36]	COG	Phosphopantetheine attachment site. (EC 6.1.1.13)	Function unknown
ENOG41122IP	-0.91	99.98	[-1.36,-0.45]	COG	Toxin-antitoxin system, toxin component, RelE family	Function unknown
ENOG4112397	-0.87	99.98	[-1.33,-0.4]	COG	D-binding helix-turn-helix protein	Transcription
ENOG41123XF	-0.68	99.61	[-1.16,-0.19]	COG	Transcriptional regulator	Transcription
ENOG41124UU	-1.02	100	[-1.44,-0.55]	COG		Function unknown
ENOG41125CG	-0.13	69.8	[-0.66,0.37]	COG	Plasmid stabilization system	Function unknown
ENOG411260Z	-0.2	78.19	[-0.72,0.31]	COG	Toxin-antitoxin system, antitoxin component	Function unknown
ENOG41126GH	-0.91	99.99	[-1.35,-0.44]	COG	HTH_XRE	Transcription
ENOG41127IP	-0.64	99.4	[-1.12,-0.14]	COG		Function unknown
ENOG41129H3	1.02	100	[0.56,1.46]	COG	membrAne	Function unknown
ENOG4112AJR	-0.22	79.95	[-0.72,0.29]	COG		Function unknown
ENOG4112B7S	1.08	100	[0.65,1.51]	COG		Function unknown
K00248	-0.59	99.05	[-1.08,-0.09]	KEGG	butyryl-CoA dehydrogenase [EC:1.3.8.1]	Metabolism; Carbohydrate metabolism; Butanoate metabolism | Metabolism; Lipid metabolism; Fatty acid degradation | Metabolism; Amino acid metabolism; Valine, leucine and isoleucine degradation
K00284	-1.1	100	[-1.54,-0.68]	KEGG	glutamate synthase (ferredoxin) [EC:1.4.7.1]	Metabolism; Carbohydrate metabolism; Glyoxylate and dicarboxylate metabolism | Metabolism; Energy metabolism; Nitrogen metabolism | Brite Hierarchies; Protein families: metabolism; Peptidases
K00394	0.27	84.6	[-0.25,0.78]	KEGG	adenylylsulfate reductase, subunit A [EC:1.8.99.2]	Metabolism; Energy metabolism; Sulfur metabolism
K00441	0.78	99.93	[0.3,1.26]	KEGG	coenzyme F420 hydrogenase subunit beta [EC:1.12.98.1]	Metabolism; Energy metabolism; Methane metabolism
K00556	1.04	100	[0.59,1.48]	KEGG	tRNA (guanosine-2'-O-)-methyltransferase [EC:2.1.1.34]	Brite Hierarchies; Protein families: genetic information processing; Transfer RNA biogenesis
K00616	-0.7	99.76	[-1.18,-0.21]	KEGG	transaldolase [EC:2.2.1.2]	Metabolism; Carbohydrate metabolism; Pentose phosphate pathway
K00756	-0.89	99.97	[-1.35,-0.42]	KEGG	pyrimidine-nucleoside phosphorylase [EC:2.4.2.2]	Metabolism; Nucleotide metabolism; Pyrimidine metabolism
K01026	-0.29	87.27	[-0.82,0.21]	KEGG	propionate CoA-transferase [EC:2.8.3.1]	Metabolism; Carbohydrate metabolism; Pyruvate metabolism | Metabolism; Carbohydrate metabolism; Propanoate metabolism | Metabolism; Xenobiotics biodegradation and metabolism; Styrene degradation
K01091	-0.78	99.91	[-1.25,-0.3]	KEGG	phosphoglycolate phosphatase [EC:3.1.3.18]	Metabolism; Carbohydrate metabolism; Glyoxylate and dicarboxylate metabolism
K01301	0.53	98.17	[0.02,1.01]	KEGG	N-acetylated-alpha-linked acidic dipeptidase [EC:3.4.17.21]	Brite Hierarchies; Protein families: metabolism; Peptidases
K01322	1.03	100	[0.59,1.48]	KEGG	prolyl oligopeptidase [EC:3.4.21.26]	Organismal Systems; Endocrine system; Renin-angiotensin system | Brite Hierarchies; Protein families: metabolism; Peptidases
K01453	1.07	100	[0.65,1.53]	KEGG	6-aminohexanoate-oligomer exohydrolase [EC:3.5.1.46]	Metabolism; Xenobiotics biodegradation and metabolism; Caprolactam degradation
K01524	-0.66	99.58	[-1.13,-0.17]	KEGG	exopolyphosphatase / guanosine-5'-triphosphate,3'-diphosphate pyrophosphatase [EC:3.6.1.11 3.6.1.40]	Metabolism; Nucleotide metabolism; Purine metabolism
K01534	-0.99	100	[-1.45,-0.55]	KEGG	Cd2+/Zn2+-exporting ATPase [EC:3.6.3.3 3.6.3.5]	Not Included in Pathway or Brite; Unclassified: metabolism; Enzymes with EC numbers
K01571	-0.96	99.99	[-1.41,-0.51]	KEGG	oxaloacetate decarboxylase (Na+ extruding), alpha subunit [EC:7.2.4.2]	Metabolism; Carbohydrate metabolism; Pyruvate metabolism | Brite Hierarchies; Protein families: signaling and cellular processes; Transporters
K01654	-0.83	99.96	[-1.29,-0.34]	KEGG	N-acetylneuraminate synthase [EC:2.5.1.56]	Metabolism; Carbohydrate metabolism; Amino sugar and nucleotide sugar metabolism
K01681	-0.73	99.77	[-1.2,-0.23]	KEGG	aconitate hydratase [EC:4.2.1.3]	Metabolism; Carbohydrate metabolism; Citrate cycle (TCA cycle) | Metabolism; Carbohydrate metabolism; Glyoxylate and dicarboxylate metabolism | Metabolism; Energy metabolism; Carbon fixation pathways in prokaryotes
K01728	0.93	100	[0.48,1.39]	KEGG	pectate lyase [EC:4.2.2.2]	Metabolism; Carbohydrate metabolism; Pentose and glucuronate interconversions | Cellular Processes; Cellular community - prokaryotes; Quorum sensing
K01754	-0.76	99.88	[-1.25,-0.29]	KEGG	threonine dehydratase [EC:4.3.1.19]	Metabolism; Amino acid metabolism; Glycine, serine and threonine metabolism | Metabolism; Amino acid metabolism; Valine, leucine and isoleucine biosynthesis
K01835	-0.95	99.99	[-1.41,-0.49]	KEGG	phosphoglucomutase [EC:5.4.2.2]	Metabolism; Carbohydrate metabolism; Glycolysis / Gluconeogenesis | Metabolism; Carbohydrate metabolism; Pentose phosphate pathway | Metabolism; Carbohydrate metabolism; Galactose metabolism | Metabolism; Carbohydrate metabolism; Starch and sucrose metabolism | Metabolism; Carbohydrate metabolism; Amino sugar and nucleotide sugar metabolism | Metabolism; Nucleotide metabolism; Purine metabolism |…
K01989	-0.74	99.83	[-1.22,-0.27]	KEGG	putative ABC transport system substrate-binding protein	Brite Hierarchies; Protein families: signaling and cellular processes; Transporters
K01995	-0.8	99.93	[-1.29,-0.33]	KEGG	branched-chain amino acid transport system ATP-binding protein	Environmental Information Processing; Membrane transport; ABC transporters | Cellular Processes; Cellular community - prokaryotes; Quorum sensing | Brite Hierarchies; Protein families: signaling and cellular processes; Transporters
K01996	-0.84	99.97	[-1.3,-0.36]	KEGG	branched-chain amino acid transport system ATP-binding protein	Environmental Information Processing; Membrane transport; ABC transporters | Cellular Processes; Cellular community - prokaryotes; Quorum sensing | Brite Hierarchies; Protein families: signaling and cellular processes; Transporters
K01997	-0.8	99.93	[-1.3,-0.35]	KEGG	branched-chain amino acid transport system permease protein	Environmental Information Processing; Membrane transport; ABC transporters | Cellular Processes; Cellular community - prokaryotes; Quorum sensing | Brite Hierarchies; Protein families: signaling and cellular processes; Transporters
K01998	-0.83	99.94	[-1.29,-0.35]	KEGG	branched-chain amino acid transport system permease protein	Environmental Information Processing; Membrane transport; ABC transporters | Cellular Processes; Cellular community - prokaryotes; Quorum sensing | Brite Hierarchies; Protein families: signaling and cellular processes; Transporters
K01999	-0.84	99.97	[-1.3,-0.37]	KEGG	branched-chain amino acid transport system substrate-binding protein	Environmental Information Processing; Membrane transport; ABC transporters | Cellular Processes; Cellular community - prokaryotes; Quorum sensing | Brite Hierarchies; Protein families: signaling and cellular processes; Transporters
K02011	-0.43	95.41	[-0.94,0.06]	KEGG	iron(III) transport system permease protein	Environmental Information Processing; Membrane transport; ABC transporters | Brite Hierarchies; Protein families: signaling and cellular processes; Transporters
K02027	-1.01	100	[-1.45,-0.56]	KEGG	multiple sugar transport system substrate-binding protein	Brite Hierarchies; Protein families: signaling and cellular processes; Transporters
K02028	-0.88	99.99	[-1.33,-0.4]	KEGG	polar amino acid transport system ATP-binding protein [EC:7.4.2.1]	Brite Hierarchies; Protein families: signaling and cellular processes; Transporters
K02029	-0.79	99.95	[-1.27,-0.32]	KEGG	polar amino acid transport system permease protein	Brite Hierarchies; Protein families: signaling and cellular processes; Transporters
K02033	-0.6	99.12	[-1.1,-0.11]	KEGG	peptide/nickel transport system permease protein	Cellular Processes; Cellular community - prokaryotes; Quorum sensing | Brite Hierarchies; Protein families: signaling and cellular processes; Transporters
K02035	-0.48	96.98	[-0.98,0.02]	KEGG	peptide/nickel transport system substrate-binding protein	Cellular Processes; Cellular community - prokaryotes; Quorum sensing | Brite Hierarchies; Protein families: signaling and cellular processes; Transporters
K02056	-0.68	99.68	[-1.15,-0.18]	KEGG	simple sugar transport system ATP-binding protein [EC:3.6.3.17]	Brite Hierarchies; Protein families: signaling and cellular processes; Transporters
K02057	-0.66	99.58	[-1.14,-0.17]	KEGG	simple sugar transport system permease protein	Brite Hierarchies; Protein families: signaling and cellular processes; Transporters
K02071	-0.83	99.98	[-1.3,-0.35]	KEGG	D-methionine transport system ATP-binding protein	Environmental Information Processing; Membrane transport; ABC transporters | Brite Hierarchies; Protein families: signaling and cellular processes; Transporters
K02073	-0.73	99.87	[-1.22,-0.27]	KEGG	D-methionine transport system substrate-binding protein	Environmental Information Processing; Membrane transport; ABC transporters | Brite Hierarchies; Protein families: signaling and cellular processes; Transporters
K02083	0.41	94.12	[-0.11,0.91]	KEGG	allantoate deiminase [EC:3.5.3.9]	Metabolism; Nucleotide metabolism; Purine metabolism | Brite Hierarchies; Protein families: metabolism; Peptidases
K02346	-0.84	99.98	[-1.3,-0.36]	KEGG	DNA polymerase IV [EC:2.7.7.7]	Brite Hierarchies; Protein families: genetic information processing; DNA repair and recombination proteins
K02652	-0.8	99.95	[-1.26,-0.32]	KEGG	type IV pilus assembly protein PilB	Brite Hierarchies; Protein families: signaling and cellular processes; Secretion system | Brite Hierarchies; Protein families: signaling and cellular processes; Bacterial motility proteins
K02653	-0.82	99.94	[-1.31,-0.36]	KEGG	type IV pilus assembly protein PilC	Brite Hierarchies; Protein families: signaling and cellular processes; Secretion system | Brite Hierarchies; Protein families: signaling and cellular processes; Bacterial motility proteins
K02654	-0.86	99.99	[-1.33,-0.39]	KEGG	leader peptidase (prepilin peptidase) / N-methyltransferase [EC:3.4.23.43 2.1.1.-]	Brite Hierarchies; Protein families: metabolism; Peptidases | Brite Hierarchies; Protein families: signaling and cellular processes; Secretion system | Brite Hierarchies; Protein families: signaling and cellular processes; Bacterial motility proteins
K02662	-0.73	99.78	[-1.23,-0.26]	KEGG	type IV pilus assembly protein PilM	Brite Hierarchies; Protein families: signaling and cellular processes; Secretion system | Brite Hierarchies; Protein families: signaling and cellular processes; Bacterial motility proteins
K02669	-0.86	99.98	[-1.33,-0.39]	KEGG	twitching motility protein PilT	Brite Hierarchies; Protein families: signaling and cellular processes; Secretion system | Brite Hierarchies; Protein families: signaling and cellular processes; Bacterial motility proteins
K02841	-0.77	99.86	[-1.25,-0.29]	KEGG	heptosyltransferase I [EC:2.4.-.-]	Metabolism; Glycan biosynthesis and metabolism; Lipopolysaccharide biosynthesis | Brite Hierarchies; Protein families: metabolism; Glycosyltransferases | Brite Hierarchies; Protein families: metabolism; Lipopolysaccharide biosynthesis proteins
K02855	0.56	98.54	[0.07,1.06]	KEGG	AraC family transcriptional regulator, L-rhamnose operon regulatory protein RhaS	Brite Hierarchies; Protein families: genetic information processing; Transcription factors
K03186	0.5	97.66	[-0.01,0.98]	KEGG	flavin prenyltransferase [EC:2.5.1.129]	Metabolism; Metabolism of cofactors and vitamins; Ubiquinone and other terpenoid-quinone biosynthesis | Metabolism; Biosynthesis of other secondary metabolites; Phenylpropanoid biosynthesis | Metabolism; Xenobiotics biodegradation and metabolism; Aminobenzoate degradation
K03310	-0.88	99.99	[-1.34,-0.42]	KEGG	alanine or glycine:cation symporter, AGCS family	Not Included in Pathway or Brite; Unclassified: signaling and cellular processes; Transport
K03328	0.97	100	[0.52,1.42]	KEGG	polysaccharide transporter, PST family	Not Included in Pathway or Brite; Unclassified: signaling and cellular processes; Transport
K03336	-0.33	89.8	[-0.83,0.2]	KEGG	3D-(3,5/4)-trihydroxycyclohexane-1,2-dione acylhydrolase (decyclizing) [EC:3.7.1.22]	Metabolism; Carbohydrate metabolism; Inositol phosphate metabolism
K03389	0.84	99.96	[0.35,1.28]	KEGG	heterodisulfide reductase subunit B2 [EC:1.8.7.3 1.8.98.4 1.8.98.5 1.8.98.6]	Metabolism; Energy metabolism; Methane metabolism
K03390	0.87	99.97	[0.4,1.34]	KEGG	heterodisulfide reductase subunit C2 [EC:1.8.7.3 1.8.98.4 1.8.98.5 1.8.98.6]	Metabolism; Energy metabolism; Methane metabolism
K03500	-1	100	[-1.44,-0.54]	KEGG	16S rRNA (cytosine967-C5)-methyltransferase [EC:2.1.1.176]	Brite Hierarchies; Protein families: genetic information processing; Ribosome biogenesis
K03547	-0.89	99.99	[-1.33,-0.4]	KEGG	DNA repair protein SbcD/Mre11	Brite Hierarchies; Protein families: genetic information processing; DNA repair and recombination proteins
K03612	0.15	71.27	[-0.38,0.66]	KEGG	Na+-translocating ferredoxin:NAD+ oxidoreductase subunit G	Not Included in Pathway or Brite; Unclassified: metabolism; Energy metabolism
K03828	-0.37	92.49	[-0.9,0.12]	KEGG	putative acetyltransferase [EC:2.3.1.-]	Not Included in Pathway or Brite; Unclassified: metabolism; Enzymes with EC numbers
K03976	0.14	69.91	[-0.38,0.65]	KEGG	Cys-tRNA(Pro)/Cys-tRNA(Cys) deacylase [EC:3.1.1.-]	Brite Hierarchies; Protein families: genetic information processing; Transfer RNA biogenesis
K05341	-0.93	100	[-1.4,-0.49]	KEGG	amylosucrase [EC:2.4.1.4]	Metabolism; Carbohydrate metabolism; Starch and sucrose metabolism
K05396	0.45	96.09	[-0.04,0.97]	KEGG	D-cysteine desulfhydrase [EC:4.4.1.15]	Metabolism; Amino acid metabolism; Cysteine and methionine metabolism
K05539	-0.86	99.98	[-1.34,-0.41]	KEGG	tRNA-dihydrouridine synthase A [EC:1.-.-.-]	Brite Hierarchies; Protein families: genetic information processing; Transfer RNA biogenesis
K05832	-0.83	99.93	[-1.31,-0.36]	KEGG	putative ABC transport system permease protein	Brite Hierarchies; Protein families: signaling and cellular processes; Transporters
K05833	-0.8	99.94	[-1.25,-0.31]	KEGG	putative ABC transport system ATP-binding protein	Brite Hierarchies; Protein families: signaling and cellular processes; Transporters
K06023	-0.96	100	[-1.4,-0.5]	KEGG	HPr kinase/phosphorylase [EC:2.7.11.- 2.7.4.-]	Not Included in Pathway or Brite; Unclassified: metabolism; Enzymes with EC numbers
K06183	-0.96	99.99	[-1.43,-0.52]	KEGG	16S rRNA pseudouridine516 synthase [EC:5.4.99.19]	Brite Hierarchies; Protein families: genetic information processing; Ribosome biogenesis
K06607	-0.83	99.95	[-1.3,-0.36]	KEGG	myo-inositol catabolism protein IolS [EC:1.1.1.-]	Not Included in Pathway or Brite; Unclassified: metabolism; Enzymes with EC numbers
K06864	-1.1	100	[-1.52,-0.67]	KEGG	pyridinium-3,5-biscarboxylic acid mononucleotide sulfurtransferase [EC:4.4.1.37]	Not Included in Pathway or Brite; Unclassified: metabolism; Enzymes with EC numbers
K06898	-0.96	99.98	[-1.44,-0.53]	KEGG	pyridinium-3,5-biscarboxylic acid mononucleotide synthase [EC:2.5.1.143]	Not Included in Pathway or Brite; Unclassified: metabolism; Enzymes with EC numbers
K07101	1.1	100	[0.68,1.54]	KEGG	uncharacterized protein	Not Included in Pathway or Brite; Poorly characterized; Function unknown
K07150	-0.72	99.8	[-1.2,-0.23]	KEGG	uncharacterized protein	Not Included in Pathway or Brite; Poorly characterized; Function unknown
K07315	-0.84	99.95	[-1.29,-0.36]	KEGG	phosphoserine phosphatase RsbU/P [EC:3.1.3.3]	Brite Hierarchies; Protein families: genetic information processing; Transcription machinery
K07335	-0.69	99.66	[-1.19,-0.2]	KEGG	basic membrane protein A and related proteins	Not Included in Pathway or Brite; Unclassified: signaling and cellular processes; Cell motility
K07479	0.79	99.92	[0.32,1.26]	KEGG	putative DNA topoisomerase	Not Included in Pathway or Brite; Unclassified: genetic information processing; Replication and repair
K07576	-0.92	99.99	[-1.38,-0.46]	KEGG	metallo-beta-lactamase family protein	Not Included in Pathway or Brite; Unclassified: genetic information processing; Translation
K07690	0.64	99.52	[0.15,1.14]	KEGG	two-component system, NarL family, response regulator EvgA	Environmental Information Processing; Signal transduction; Two-component system | Human Diseases; Infectious diseases: Bacterial; Pertussis | Brite Hierarchies; Protein families: signaling and cellular processes; Two-component system | Brite Hierarchies; Protein families: signaling and cellular processes; Antimicrobial resistance genes
K07712	0.62	99.24	[0.13,1.11]	KEGG	two-component system, NtrC family, nitrogen regulation response regulator GlnG	Environmental Information Processing; Signal transduction; Two-component system | Brite Hierarchies; Protein families: signaling and cellular processes; Two-component system
K07768	-0.5	97.39	[-1,0]	KEGG	two-component system, OmpR family, sensor histidine kinase SenX3 [EC:2.7.13.3]	Environmental Information Processing; Signal transduction; Two-component system | Brite Hierarchies; Protein families: metabolism; Protein kinases | Brite Hierarchies; Protein families: signaling and cellular processes; Two-component system
K08264	0.91	99.98	[0.44,1.36]	KEGG	heterodisulfide reductase subunit D [EC:1.8.98.1]	Metabolism; Energy metabolism; Methane metabolism
K08483	-0.79	99.94	[-1.25,-0.31]	KEGG	phosphotransferase system, enzyme I, PtsI [EC:2.7.3.9]	Environmental Information Processing; Membrane transport; Phosphotransferase system (PTS) | Brite Hierarchies; Protein families: signaling and cellular processes; Transporters
K08952	0.83	99.98	[0.36,1.3]	KEGG	chlorosome envelope protein I	Brite Hierarchies; Protein families: metabolism; Photosynthesis proteins
K08963	-0.54	98.23	[-1.04,-0.04]	KEGG	methylthioribose-1-phosphate isomerase [EC:5.3.1.23]	Metabolism; Amino acid metabolism; Cysteine and methionine metabolism
K09121	-1.07	100	[-1.5,-0.63]	KEGG	pyridinium-3,5-bisthiocarboxylic acid mononucleotide nickel chelatase [EC:4.99.1.12]	Not Included in Pathway or Brite; Unclassified: metabolism; Enzymes with EC numbers
K09690	-0.79	99.93	[-1.27,-0.32]	KEGG	lipopolysaccharide transport system permease protein	Environmental Information Processing; Membrane transport; ABC transporters | Brite Hierarchies; Protein families: signaling and cellular processes; Transporters
K09740	0.89	99.97	[0.43,1.35]	KEGG	uncharacterized protein	Not Included in Pathway or Brite; Poorly characterized; Function unknown
K10009	-0.58	98.64	[-1.08,-0.08]	KEGG	L-cystine transport system permease protein	Environmental Information Processing; Membrane transport; ABC transporters | Brite Hierarchies; Protein families: signaling and cellular processes; Transporters
K10117	-0.85	99.97	[-1.32,-0.39]	KEGG	raffinose/stachyose/melibiose transport system substrate-binding protein	Environmental Information Processing; Membrane transport; ABC transporters | Brite Hierarchies; Protein families: signaling and cellular processes; Transporters
K10118	-0.97	100	[-1.43,-0.53]	KEGG	raffinose/stachyose/melibiose transport system permease protein	Environmental Information Processing; Membrane transport; ABC transporters | Brite Hierarchies; Protein families: signaling and cellular processes; Transporters
K10212	-0.5	97.44	[-1.02,-0.01]	KEGG	glycosyl-4,4'-diaponeurosporenoate acyltransferase [EC:2.3.1.-]	Metabolism; Metabolism of terpenoids and polyketides; Carotenoid biosynthesis
K10557	-0.93	99.99	[-1.4,-0.47]	KEGG	AI-2 transport system permease protein	Environmental Information Processing; Membrane transport; ABC transporters | Cellular Processes; Cellular community - prokaryotes; Quorum sensing | Brite Hierarchies; Protein families: signaling and cellular processes; Transporters
K10907	-1.07	100	[-1.5,-0.63]	KEGG	aminotransferase [EC:2.6.1.-]	Brite Hierarchies; Protein families: metabolism; Amino acid related enzymes
K11189	-1.01	99.99	[-1.48,-0.58]	KEGG	phosphocarrier protein	Brite Hierarchies; Protein families: signaling and cellular processes; Transporters
K11206	-0.81	99.94	[-1.28,-0.33]	KEGG	deaminated glutathione amidase [EC:3.5.1.128]	Not Included in Pathway or Brite; Unclassified: metabolism; Enzymes with EC numbers
K11928	-0.97	99.99	[-1.43,-0.52]	KEGG	sodium/proline symporter	Brite Hierarchies; Protein families: signaling and cellular processes; Transporters
K12132	-0.67	99.59	[-1.16,-0.19]	KEGG	eukaryotic-like serine/threonine-protein kinase [EC:2.7.11.1]	Brite Hierarchies; Protein families: metabolism; Protein kinases
K12452	-0.89	99.99	[-1.35,-0.43]	KEGG	CDP-4-dehydro-6-deoxyglucose reductase, E1 [EC:1.17.1.1]	Metabolism; Carbohydrate metabolism; Amino sugar and nucleotide sugar metabolism
K12982	-0.86	99.97	[-1.34,-0.4]	KEGG	heptosyltransferase I [EC:2.4.-.-]	Brite Hierarchies; Protein families: metabolism; Glycosyltransferases | Brite Hierarchies; Protein families: metabolism; Lipopolysaccharide biosynthesis proteins
K13280	-0.93	99.98	[-1.39,-0.48]	KEGG	signal peptidase I [EC:3.4.21.89]	Genetic Information Processing; Folding, sorting and degradation; Protein export | Brite Hierarchies; Protein families: metabolism; Peptidases
K13607	-0.86	99.97	[-1.32,-0.39]	KEGG	cinnamoyl-CoA:phenyllactate CoA-transferase [EC:2.8.3.17]	Metabolism; Biosynthesis of other secondary metabolites; Tropane, piperidine and pyridine alkaloid biosynthesis
K13921	-0.71	99.82	[-1.2,-0.24]	KEGG	1-propanol dehydrogenase	Metabolism; Carbohydrate metabolism; Propanoate metabolism
K13990	0.8	99.93	[0.33,1.26]	KEGG	glutamate formiminotransferase / formiminotetrahydrofolate cyclodeaminase [EC:2.1.2.5 4.3.1.4]	Metabolism; Amino acid metabolism; Histidine metabolism | Metabolism; Metabolism of cofactors and vitamins; One carbon pool by folate | Brite Hierarchies; Protein families: genetic information processing; Chromosome and associated proteins | Brite Hierarchies; Protein families: signaling and cellular processes; Exosome
K14170	-0.94	100	[-1.38,-0.47]	KEGG	chorismate mutase / prephenate dehydratase [EC:5.4.99.5 4.2.1.51]	Metabolism; Amino acid metabolism; Phenylalanine, tyrosine and tryptophan biosynthesis
K14487	0.14	70.48	[-0.37,0.66]	KEGG	auxin responsive GH3 gene family	Environmental Information Processing; Signal transduction; Plant hormone signal transduction
K15580	-0.89	99.98	[-1.35,-0.43]	KEGG	oligopeptide transport system substrate-binding protein	Environmental Information Processing; Membrane transport; ABC transporters | Cellular Processes; Cellular community - prokaryotes; Quorum sensing | Human Diseases; Drug resistance: Antimicrobial; beta-Lactam resistance | Brite Hierarchies; Protein families: signaling and cellular processes; Transporters
K15581	-0.96	99.99	[-1.42,-0.52]	KEGG	oligopeptide transport system permease protein	Environmental Information Processing; Membrane transport; ABC transporters | Cellular Processes; Cellular community - prokaryotes; Quorum sensing | Human Diseases; Drug resistance: Antimicrobial; beta-Lactam resistance | Brite Hierarchies; Protein families: signaling and cellular processes; Transporters
K15897	-0.59	99.02	[-1.08,-0.1]	KEGG	UDP-2,4-diacetamido-2,4,6-trideoxy-beta-L-altropyranose hydrolase [EC:3.6.1.57]	Metabolism; Carbohydrate metabolism; Amino sugar and nucleotide sugar metabolism
K16203	0.05	57.68	[-0.48,0.56]	KEGG	D-amino peptidase [EC:3.4.11.-]	Brite Hierarchies; Protein families: metabolism; Peptidases
K16329	-0.57	98.73	[-1.06,-0.07]	KEGG	pseudouridylate synthase [EC:4.2.1.70]	Metabolism; Nucleotide metabolism; Pyrimidine metabolism
K17286	-0.95	100	[-1.41,-0.51]	KEGG	erythrocyte band 7 integral membrane protein	Brite Hierarchies; Protein families: signaling and cellular processes; Exosome
K17491	1.04	100	[0.58,1.48]	KEGG	protein phosphatase 4 regulatory subunit 3	Organismal Systems; Endocrine system; Glucagon signaling pathway | Organismal Systems; Aging; Longevity regulating pathway - worm | Brite Hierarchies; Protein families: metabolism; Protein phosphatases and associated proteins | Brite Hierarchies; Protein families: genetic information processing; DNA repair and recombination proteins
K17677	-0.85	99.94	[-1.31,-0.38]	KEGG	ATP-dependent helicase IRC3 [EC:3.6.4.-]	Brite Hierarchies; Protein families: genetic information processing; Mitochondrial biogenesis
K18240	0.77	99.89	[0.29,1.25]	KEGG	chorismate lyase / 3-hydroxybenzoate synthase [EC:4.1.3.40 4.1.3.45]	Metabolism; Amino acid metabolism; Phenylalanine, tyrosine and tryptophan biosynthesis | Metabolism; Metabolism of cofactors and vitamins; Ubiquinone and other terpenoid-quinone biosynthesis
K19294	-0.85	99.98	[-1.32,-0.38]	KEGG	alginate O-acetyltransferase complex protein AlgI	Not Included in Pathway or Brite; Unclassified: metabolism; Glycan metabolism
K19783	0.99	100	[0.53,1.43]	KEGG	DNA polymerase alpha-associated DNA helicase A [EC:3.6.4.12]	Brite Hierarchies; Protein families: genetic information processing; DNA replication proteins
K20884	-0.75	99.85	[-1.24,-0.28]	KEGG	riboflavin kinase / FMN hydrolase [EC:2.7.1.26 3.1.3.102]	Metabolism; Metabolism of cofactors and vitamins; Riboflavin metabolism
K21071	-0.9	99.98	[-1.36,-0.44]	KEGG	ATP-dependent phosphofructokinase / diphosphate-dependent phosphofructokinase [EC:2.7.1.11 2.7.1.90]	Metabolism; Carbohydrate metabolism; Glycolysis / Gluconeogenesis | Metabolism; Carbohydrate metabolism; Pentose phosphate pathway | Metabolism; Carbohydrate metabolism; Fructose and mannose metabolism | Metabolism; Carbohydrate metabolism; Galactose metabolism | Metabolism; Energy metabolism; Methane metabolism
K21379	-0.44	95.67	[-0.95,0.06]	KEGG	dTDP-4-amino-4,6-dideoxy-D-glucose acyltransferase [EC:2.3.1.209]	Not Included in Pathway or Brite; Unclassified: metabolism; Enzymes with EC numbers
K21703	-0.94	100	[-1.37,-0.46]	KEGG	LysR family transcriptional regulator, low CO2-responsive transcriptional regulator	Brite Hierarchies; Protein families: genetic information processing; Transcription factors
K22405	-0.69	99.69	[-1.17,-0.2]	KEGG	NADH oxidase (H2O-forming) [EC:1.6.3.4]	Not Included in Pathway or Brite; Unclassified: metabolism; Enzymes with EC numbers
